# Supplementary material for: Genomic Characterization of a B Chromosome in Lake Malawi Cichlid Fishes
Source: Genes (Basel). 2018 Dec 5;9(12):610. doi: 10.3390/genes9120610 (PMC6316868; doi:10.3390/genes9120610)
Supplement: Supplementary file 1 [file genes-09-00610-s001.zip]

Archive with 10 entries (7 files):
- Appendix A/
- Appendix A/.DS_Store
- __MACOSX/
- __MACOSX/Appendix A/
- __MACOSX/Appendix A/._.DS_Store
- Appendix A/Appendix A Directory A2 Block Information.zip
- Appendix A/Appendix A Directory A1 Scripts.zip
- Appendix A/FigureA1.jpg
- __MACOSX/Appendix A/._FigureA1.jpg
- Appendix A/Appendix A Directory A3 Gene Lists.zip
